# Supplementary material for: EDEM1 Regulates Amyloid Precursor Protein (APP) Metabolism and Amyloid-β Production
Source: Int J Mol Sci. 2021 Dec 23;23(1):117. doi: 10.3390/ijms23010117 (PMC8745108; doi:10.3390/ijms23010117)
Supplement: Supplementary file 1 [file ijms-23-00117-s001.zip]

Archive with 1 entries (1 files):
- ijms-1484508-supplementary.pdf
